# Supplementary material for: Monitoring of Fabric Integrity and Attrition Rate of Dual-Active Ingredient Long-Lasting Insecticidal Nets in Tanzania: A Prospective Cohort Study Nested in a Cluster Randomized Controlled Trial
Source: Insects. 2024 Feb 4;15(2):108. doi: 10.3390/insects15020108 (PMC10889750; doi:10.3390/insects15020108)
Supplement: Supplementary file 1 [file insects-15-00108-s001.zip]

Archive with 1 entries (1 files):
- insects-2742211-supplementary.pdf
